# Supplementary material for: Targeted metagenomic recovery of four divergent viruses reveals shared and distinctive characteristics of giant viruses of marine eukaryotes
Source: Philos Trans R Soc Lond B Biol Sci. 2019 Oct 7;374(1786):20190086. doi: 10.1098/rstb.2019.0086 (PMC6792449; doi:10.1098/rstb.2019.0086)
Supplement: Table S1 [file rstb20190086supp3.xlsx]

## Sheet: Sheet1
Supplementary Table 1: Sample and virus genome sequence information
Sample/Genome	Raw Reads Accession	Virus Genome Sequences	Genome Accession	Station	Depth	Date		Sort Type	Sample treatment	Sequence Reads	Read Length	Latitude, Longtitude
Transcriptome	ERS2592094	na	NA	M2	5 m	2014-03-20		na	Not prefiltered,15 L onto 3 μm filter	101158700	2x150	36.688, -122.386
Transcriptome	ERS2592093	na	NA	M1	5 m	2014-04-02		na	30 μm prefiltered, 20 L onto 3 μm filter	98036176	2x150	36.747, -122.022
Raw Reads,sort5BwellF14 (no B. minor), replig_2019_R10C5_S20 (w. B. minor)	ERS3734599, ERS3734598	cPacV-1605	cPacV-1605 (CABVLZ010000001-CABVLZ010000014)	M2	20 m	2014-03-20		Single-cell	30 μm prefiltered, Concentrated ~250 fold, 25 nM LysoTracker	14505371	2x251	36.688, -122.386
Raw Reads, CN13IDsort29A	PRJNA375252	oPacV-662, oPacV-421	oPacV-421 (MN448291-MN448303), oPacV-662 (MN448266-MN448266)	67-155	100 m	2013-10-11		300 cells	30 μm prefiltered, Concentrated ~100 fold, 25 nM LysoTracker	18571291	2x151	33.2920, -129.4193
Raw Reads, C012Sort48C	PRJNA375249	mPacV-611	mPacV-611 (MN448284-MN448290)	Meso1	30 m	2012-09-16		300 cells	30 μm prefiltered, Concentrated ~10 fold, 100 nM LysoTracker	17455438	2x151	36.1443, -122.5700
