# Supplementary material for: Targeted metagenomic recovery of four divergent viruses reveals shared and distinctive characteristics of giant viruses of marine eukaryotes
Source: Philos Trans R Soc Lond B Biol Sci. 2019 Oct 7;374(1786):20190086. doi: 10.1098/rstb.2019.0086 (PMC6792449; doi:10.1098/rstb.2019.0086)
Supplement: Table S3 [file rstb20190086supp5.xlsx]

## Sheet: S Table 3
Supplementary Table 3: Genomic Characteristics of Nucleocytoplasmic Large DNA Viruses (NCLDV). This table includes genome-sequenced representatives of NCLDV whether giant or not. All taxa were used for OrthoFinder analysis.
Name	Environment	Abbreviation	Order	Phylogenetic affiliation (Family)	Accession	Number of contigs	Size (bp)	GC (%)	Number of predicted proteins	Largest contig (bp)	Host, isolation or data source	Lineage of host or source	Used in initial Tara search	Citation
Heliothis virescens ascovirus 3e	animal	HvaV	NCLDV	Ascoviridae	NC_009233.1	1	186262	46	180		Heliothis virescens (tobacco budworm, moth)	Opisthokont		S. Asgari, J. Davis, D. Wood, P. Wilson, A. McGrath, Sequence and organization of the Heliothis virescens ascovirus genome. J Gen Virol. 88, 1120–1132 (2007).
Spodoptera frugiperda ascovirus 1a	animal	SfAV-1	NCLDV	Ascoviridae	NC_008361.1	1	156922	49	123		Spodoptera frugiperda	Opisthokont		Y. Bigot et al., Symbiotic Virus at the Evolutionary Intersection of Three Types of Large DNA Viruses; Iridoviruses, Ascoviruses, and Ichnoviruses. PLoS One. 4, e6397 (2009).
Trichoplusia ni ascovirus 2c	animal	TnAV2c	NCLDV	Ascoviridae	NC_008518.1	1	174059	35	164		Trichoplusia ni (cabbage looper moth)	Opisthokont		L. Wang, J. Xue, C. P. Seaborn, B. M. Arif, X.-W. Cheng, Sequence and organization of the Trichoplusia ni ascovirus 2c (Ascoviridae) genome. Virology. 354, 167–177 (2006).
African swine fever virus strain BA71V	animal	ASFV	NCLDV	Asfarviridae	NC_001659.2	1	170101	39	152		Sus scrofa (domestic pig)	Opisthokont		R. J. Yáñez et al., Analysis of the Complete Nucleotide Sequence of African Swine Fever Virus. Virology. 208, 249–278 (1995).
Faustovirus D6	animal	FaustoV D6	NCLDV	Asfarviridae	KU702951.1	1	462011	38	495		Vermamoeba	Amoebozoa		S. Benamar et al., Faustoviruses: Comparative Genomics of New Megavirales Family Members. Front Microbiol. 7, 3 (2016).
Faustovirus ST1	animal	FastoV ST1	NCLDV	Asfarviridae	LT839607.1	1	470659	37	478		Vermamoeba	Amoebozoa		S. Benamar et al., Faustoviruses: Comparative Genomics of New Megavirales Family Members. Front Microbiol. 7, 3 (2016).
Acanthocystis turfacea Chlorella virus 1	freshwater/aquatic	AtCV	NCLDV	Phycodnaviridae	NC_008724.1	1	288047	49	860		Chlorella SAG 3.83	Archaeplastida		L. A. Fitzgerald et al., Sequence and annotation of the 288-kb ATCV-1 virus that infects an endosymbiotic chlorella strain of the heliozoon Acanthocystis turfacea. Virology. 362, 350–361 (2007).
Paramecium bursaria Chlorella virus 1	freshwater/aquatic	PBCV-1	NCLDV	Phycodnaviridae	NC_000852.5	1	330611	40	802		Chlorella variabilis NV64A	Archaeplastida	yes	D. D. Dunigan et al., Paramecium bursaria Chlorella Virus 1 Proteome Reveals Novel Architectural and Regulatory Features of a Giant Virus. J Virol . 86, 8821–8834 (2012).
Emiliania huxleyi virus 86	pelagic marine	Ehv86	NCLDV	Phycodnaviridae	NC_007346.1	1	407339	40	472		Emiliania huxleyi	Haptophyte	yes	W. H. Wilson et al., Complete Genome Sequence and Lytic Phase Transcription Profile of a Coccolithovirus. Science. 309, 1090–1092 (2005).
Invertebrate iridescent virus 6	animal	IIV6	NCLDV	Iridoviridae	NC_003038.1	1	212482	29	468		Chilo suppressalis (moth)	Opisthokont		N. J. Jakob, K. Müller, U. Bahr, G. Darai, Analysis of the First Complete DNA Sequence of an Invertebrate Iridovirus: Coding Strategy of the Genome of Chilo Iridescent Virus. Virology. 286, 182–196 (2001).
Singapore grouper iridovirus	animal	SGiV	NCLDV	Iridoviridae	NC_006549.1	1	140131	49	162		Epinephelus tauvina	Opisthokont		W. J. Song et al., Functional Genomics Analysis of Singapore Grouper Iridovirus: Complete Sequence Determination and Proteomic Analysis. J Virol . 78, 12576–12590 (2004).
Invertebrate iridescent virus 3	animal	IIV3	NCLDV	Iridoviridae	NC_008187.1	1	191100	48	126		Ochlerotatus taeniorhynchus	Opisthokont		G. Delhon et al., Genome of Invertebrate Iridescent Virus Type 3 (Mosquito Iridescent Virus). J Virol . 80, 8439–8449 (2006).
Lymphocystis disease virus - isolate China	animal	LDV	NCLDV	Iridoviridae	NC_005902.1	1	186250	27	239		Paralichthys olivaceus (halibut)	Opisthokont		Q.-Y. Zhang, F. Xiao, J. Xie, Z.-Q. Li, J.-F. Gui, Complete Genome Sequence of Lymphocystis Disease Virus Isolated from China. J Virol . 78, 6982–6994 (2004).
Frog virus 3	animal	FrogV3	NCLDV	Iridoviridae	NC_005946.1	1	105903	55	99		Rana pipiens	Opisthokont		W. G. H. Tan, T. J. Barkman, V. Gregory Chinchar, K. Essani, Comparative genomic analyses of frog virus 3, type species of the genus Ranavirus (family Iridoviridae). Virology. 323, 70–84 (2004).
Infectious spleen and kidney necrosis virus	animal	ISKNV	NCLDV	Iridoviridae	NC_003494.1	1	111362	55	125		Siniperca chuatsi (mandarin fish or Chinese perch)	Opisthokont		J. G. He et al., Complete Genome Analysis of the Mandarin Fish Infectious Spleen and Kidney Necrosis Iridovirus. Virology. 291, 126–139 (2001).
Wiseana iridescent virus	animal	WiV	NCLDV	Iridovirus	NC_015780.1	1	205791	31	193		Wiseana cervinata (moth)	Opisthokont		C. K. Wong, V. L. Young, T. Kleffmann, V. K. Ward, Genomic and Proteomic Analysis of Invertebrate Iridovirus Type 9. J Virol . 85, 7900–7911 (2011).
Bodo saltans Virus	aquatic	BsV	NCLDV	Mimiviridae	MF782455.1	1	1385869	25	1207		Bodo saltans	Excavata	yes	C. M. Deeg, C.-E. T. Chow, C. A. Suttle, The kinetoplastid-infecting Bodo saltans virus (BsV), a window into the most abundant giant viruses in the sea. Elife. 7, e33014 (2018).
Indivirus	animal	ILV1	NCLDV	Mimiviridae	KY684085.1-KY684102.1	18	861511	27	744	267262	Metagenome	Unknown	yes	F. Schulz et al., Giant viruses with an expanded complement of translation system components. Science. 356, 82–85 (2017).
Klosneuvirus KNV1	aquatic	KNV1	NCLDV	Mimiviridae	KY684108.1-KY684123.1	16	1573084	29	1545	451653	Metagenome	Unknown	yes	F. Schulz et al., Giant viruses with an expanded complement of translation system components. Science. 356, 82–85 (2017).
Hokovirus	aquatic	HKV1	NCLDV	Mimiviridae	KY684103.1-KY684107.1	5	1326229	21	1022	450695	Metagenome	Unknown	yes	F. Schulz et al., Giant viruses with an expanded complement of translation system components. Science. 356, 82–85 (2017).
Catovirus	waste	CTV1	NCLDV	Mimiviridae	KY684083.1-KY684084.1	2	1532259	26	1427	1152313	Metagenome	Unknown	yes	F. Schulz et al., Giant viruses with an expanded complement of translation system components. Science. 356, 82–85 (2017).
Edafosvirus	sediments/terrestrial	Edafosvirus	NCLDV	Mimiviridae	MK072066-MK072131	66	1255552	282	1311	142812	Metagenome	Unknown		Schulz F, Alteio L, Goudeau D, Ryan EM, Yu FB, Malmstrom RR, et al. (2018). Hidden diversity of soil giant viruses. Nat Commun 9:4881Torsten Seemann. (2013).
Harvfovirus	sediments/terrestrial	Harvfovirus	NCLDV	Mimiviridae	MK072243-MK072331	89	1553620	36	1596	96144	Metagenome	Unknown		Schulz F, Alteio L, Goudeau D, Ryan EM, Yu FB, Malmstrom RR, et al. (2018). Hidden diversity of soil giant viruses. Nat Commun 9:4881Torsten Seemann. (2013).
Hyperionvirus	sediments/terrestrial	Hyperionvirus	NCLDV	Mimiviridae	MK072383-MK072436	54	2377404	37	2494	194071	Metagenome	Unknown		Schulz F, Alteio L, Goudeau D, Ryan EM, Yu FB, Malmstrom RR, et al. (2018). Hidden diversity of soil giant viruses. Nat Commun 9:4881Torsten Seemann. (2013).
Terrestrivirus	sediments/terrestrial	Terrestrivirus	NCLDV	Mimiviridae	MK071979-MK071997	19	1790239	29	1652	332308	Metagenome	Unknown		Schulz F, Alteio L, Goudeau D, Ryan EM, Yu FB, Malmstrom RR, et al. (2018). Hidden diversity of soil giant viruses. Nat Commun 9:4881Torsten Seemann. (2013).
LCMiAC01	sediments/terrestrial	LCMiAC01	NCLDV	Mimiviridae		18	672112	28.1483	571	85120	Metagenome	Unknown		Backstrom D, Yutin N, Jorgensen SL, Dharamshi J, Homa F, Zaremba-Niedwiedzka K, et al. (2018). Virus genomes from deep sea sediments expand the ocean megavirome and support independent origins of viral gigantism. bioRxiv 469403. http://biorxiv.org/content/early/2018/11/14/469403.abstract.
LCMiAC02	sediments/terrestrial	LCMiAC02	NCLDV	Mimiviridae		21	642939	24.9922	583	131456	Metagenome	Unknown		Backstrom D, Yutin N, Jorgensen SL, Dharamshi J, Homa F, Zaremba-Niedwiedzka K, et al. (2018). Virus genomes from deep sea sediments expand the ocean megavirome and support independent origins of viral gigantism. bioRxiv 469403. http://biorxiv.org/content/early/2018/11/14/469403.abstract.
Lausannevirus complete		LausV	NCLDV	Marseilleviridae	NC_015326.1	1	346754	43	444		Acanthamoeba castellanii	Amoebozoa		T. Vincent et al., Lausannevirus, a giant amoebal virus encoding histone doublets. Environ Microbiol. 13, 1454–1466 (2011).
Marseillevirus marseillevirus strain T19		MarV	NCLDV	Marseilleviridae	NC_013756.1	1	368454	45	428		Acanthamoeba castellanii	Amoebozoa	yes	M. Boyer et al., Giant Marseillevirus highlights the role of amoebae as a melting pot in emergence of chimeric microorganisms. Proc Natl Acad Sci. 106, 21848–21853 (2009).
Melbournevirus		MelbouneV	NCLDV	Marseilleviridae	NC_025412.1	1	369360	45	403		Acanthamoeba castellanii	Amoebozoa	yes	G. Doutre, N. Philippe, C. Abergel, J.-M. Claverie, Genome Analysis of the First Marseilleviridae Representative from Australia Indicates that Most of Its Genes Contribute to Virus Fitness. J Virol. 88, 14340–14349 (2014).
Tunisvirus fontaine2		TunisV	NCLDV	Marseilleviridae	KF483846.1	1	380011	43	484		Acanthamoeba sp.	Amoebozoa	yes	S. Aherfi et al., Complete genome sequence of Tunisvirus, a new member of the proposed family Marseilleviridae . Arch Virol. 159, 2349–2358 (2014).
LCMAC103	sediments/terrestrial	LCMAC103	NCLDV	Mimiviridae		9	389984	62.3059	427	69824	Metagenome	Unknown		Backstrom D, Yutin N, Jorgensen SL, Dharamshi J, Homa F, Zaremba-Niedwiedzka K, et al. (2018). Virus genomes from deep sea sediments expand the ocean megavirome and support independent origins of viral gigantism. bioRxiv 469403. http://biorxiv.org/content/early/2018/11/14/469403.abstract.
LCMAC102	sediments/terrestrial	LCMAC102	NCLDV	Mimiviridae		1	395459	34.25	465	395459	Metagenome	Unknown		Backstrom D, Yutin N, Jorgensen SL, Dharamshi J, Homa F, Zaremba-Niedwiedzka K, et al. (2018). Virus genomes from deep sea sediments expand the ocean megavirome and support independent origins of viral gigantism. bioRxiv 469403. http://biorxiv.org/content/early/2018/11/14/469403.abstract.
Megavirus chiliensis	coastal	MegaV	NCLDV	Mimiviridae	NC_016072.1	1	1259197	25	1120		Acanthamoeba	Amoebozoa	yes	D. Arslan, M. Legendre, V. Seltzer, C. Abergel, J.-M. Claverie, Distant Mimivirus relative with a larger genome highlights the fundamental features of Megaviridae. Proc Natl Acad Sci U S A. 108, 17486–17491 (2011).
Acanthamoeba castellanii mamavirus	freshwater/aquatic	MamaV	NCLDV	Mimiviridae	JF801956.1	1	1191693	23	997		Acanthamoeba castellanii	Amoebozoa	yes	P. Colson et al., Viruses with More Than 1,000 Genes: Mamavirus, a New Acanthamoeba polyphaga mimivirus Strain, and Reannotation of Mimivirus Genes. Genome Biol Evol. 3, 737–742 (2011).
Tupanvirus soda lake	aquatic	TpV SL	NCLDV	Mimiviridae	KY523104.1	1	1439508	29	1276		Acanthamoeba castellanii and Vermamoeba vermiformis	Amoebozoa	yes	J. Abrahão et al., Tailed giant Tupanvirus possesses the most complete translational apparatus of the known virosphere. Nat Commun. 9, 749 (2018).
Tupanvirus deep ocean	sediments/terrestrial	TpV OcSed	NCLDV	Mimiviridae	MF405918.1	1	1516267	29	1359		Acanthamoeba castellanii and Vermamoeba vermiformis	Amoebozoa	yes	J. Abrahão et al., Tailed giant Tupanvirus possesses the most complete translational apparatus of the known virosphere. Nat Commun. 9, 749 (2018).
Acanthamoeba polyphaga mimivirus	freshwater/aquatic	MimiV	NCLDV	Mimiviridae	NC_014649.1	1	1181549	28	979		Acanthamoeba polyphaga	Amoebozoa	yes	M. Legendre, S. Santini, A. Rico, C. Abergel, J.-M. Claverie, Breaking the 1000-gene barrier for Mimivirus using ultra-deep genome and transcriptome sequencing. Virol J. 8, 99 (2011).
Acanthamoeba polyphaga moumouvirus	freshwater/aquatic	MoumoV	NCLDV	Mimiviridae	NC_020104.1	1	1021348	25	894		Acanthamoeba polyphaga	Amoebozoa	yes	N. Yoosuf et al., Related Giant Viruses in Distant Locations and Different Habitats: Acanthamoeba polyphaga moumouvirus Represents a Third Lineage of the Mimiviridae That Is Close to the Megavirus Lineage. Genome Biol Evol. 4, 1324–1330 (2012).
Cafeteria roenbergensis virus BV-PW1	pelagic marine	CroV	NCLDV	Mimiviridae	NC_014637.1	1	617453	23	544		Cafeteria roenbergensis	Stramenopile	yes	M. G. Fischer, M. J. Allen, W. H. Wilson, C. A. Suttle, Giant virus with a remarkable complement of genes infects marine zooplankton. Proc Natl Acad Sci . 107, 19508–19513 (2010).
Faunusvirus	sediments/terrestrial	Faunusvirus	NCLDV	Mimiviridae	MK072132-MK072198	67	812113	31	838	56462	Metagenome	Unknown		Schulz F, Alteio L, Goudeau D, Ryan EM, Yu FB, Malmstrom RR, et al. (2018). Hidden diversity of soil giant viruses. Nat Commun 9:4881Torsten Seemann. (2013).
Satyrvirus	sediments/terrestrial	Satyrvirus	NCLDV	Mimiviridae	MK072437-MK072488	52	904917	31	929	78380	Metagenome	Unknown		Schulz F, Alteio L, Goudeau D, Ryan EM, Yu FB, Malmstrom RR, et al. (2018). Hidden diversity of soil giant viruses. Nat Commun 9:4881Torsten Seemann. (2013).
cPacV-1605	pelagic marine	cPacV-1605	NCLDV	Mimiviridae	CABVLZ010000001-CABVLZ010000014	14	1605493	25	1549	363384	Metagenome	Unknown	yes	Present Manuscript
oPacV-662	pelagic marine	oPacV-662	NCLDV	Mimiviridae	MN448266-MN448266	18	662110	31	635	150190	Metagenome	Unknown	yes	Present Manuscript
mPacV-611	pelagic marine	mPacV-611	NCLDV	Mimiviridae	MN448284-MN448290	7	610889	25	574	228203	Metagenome	Unknown	yes	Present Manuscript
Aureococcus anophagefferens virus isolate	pelagic marine	AaV	NCLDV	Mimiviridae	NC_024697.1	1	370920	29	376		Aureococcus anophagefferens	Stramenopile	yes	M. Moniruzzaman et al., Genome of brown tide virus (AaV), the little giant of the Megaviridae, elucidates NCLDV genome expansion and host–virus coevolution. Virology. 466–467, 60–70 (2014).
Chrysochromulina ericina virus isolate CeV-01B	pelagic marine	CeV	NCLDV	Mimiviridae	KT820662.1	1	473558	25	512		Chrysochromulina ercina	Haptophyte	yes	L. Gallot-Lavallée et al., The 474-Kilobase-Pair Complete Genome Sequence of CeV-01B, a Virus Infecting Haptolina (Chrysochromulina) ericina (Prymnesiophyceae). Genome Announc. 3, e01413-15 (2015).
Organic Lake phycodnavirus 2	aquatic	OLake2	NCLDV	Mimiviridae	HQ704803.1	14	282077	29	326	69805	Metagenome	Unknown	yes	S. Yau et al., Virophage control of antarctic algal host–virus dynamics. Proc Natl Acad Sci. 108, 6163–6168 (2011).
Organic Lake phycodnavirus 1	aquatic	OLake2	NCLDV	Mimiviridae	HQ704802.1	10	344723	30	401	65867	Metagenome	Unknown	yes	S. Yau et al., Virophage control of antarctic algal host–virus dynamics. Proc Natl Acad Sci. 108, 6163–6168 (2011).
oPacV-421	pelagic marine	oPacV-421	NCLDV	Mimiviridae	MN448291-MN448303	13	420509	28	429	124072	Metagenome	Unknown	yes	Present Manuscript
Phaeocystis globosa virus strain 16T	pelagic marine	PgV	NCLDV	Mimiviridae	NC_021312.1	1	459984	32	434		Phaeocystis globosa	Haptophyte	yes	S. Santini et al., Genome of Phaeocystis globosa virus PgV-16T highlights the common ancestry of the largest known DNA viruses infecting eukaryotes. Proc Natl Acad Sci . 110, 10800–10805 (2013).
Tetraselmis Virus	pelagic marine	TetV	NCLDV	Mimiviridae	KY322437.1	1	668031	41	671		Tetraselmis sp.	Archaeplastida	yes	C. R. Schvarcz, G. F. Steward, A giant virus infecting green algae encodes key fermentation genes. Virology. 518, 423–433 (2018).
ChoanoVirus	pelagic marine	ChoanoV1	NCLDV	Mimiviridae	MK250085.1-MK250095.1	11	875401	22		334414	Metagenome		yes	Needham, Yoshizawa, Hosaka et al. Targeted metagenomic recovery of four divergent viruses reveals shared and distinctive characteristics of giant viruses of marine eukaryotes. Proceedings of the National Academy of Sciences USA. (2019). (doi:10.1073/pnas.1907517116)
Pandoravirus salinus	sediments/terrestrial	P salinus	NCLDV	Mimiviridae	NC_022098.1	1	2473870	62	1430		Acanthamoeba	Amoebozoa	yes	N. Philippe et al., Pandoraviruses: Amoeba Viruses with Genomes Up to 2.5 Mb Reaching That of Parasitic Eukaryotes. Science. 341, 281–286 (2013).
Pandoravirus dulcis	sediments/terrestrial	P dulcis	NCLDV	Mimiviridae	NC_021858.1	1	1908524	64	1070		Acanthamoeba castellanii	Amoebozoa	yes	N. Philippe et al., Pandoraviruses: Amoeba Viruses with Genomes Up to 2.5 Mb Reaching That of Parasitic Eukaryotes. Science. 341, 281–286 (2013).
Ectocarpus siliculosus virus 1	aquatic	EsV	NCLDV	Phycodnaviridae	NC_002687.1	1	335593	52	240		Ectocarpus siliculosus	Heterokont	yes	N. Delaroque, S. Wolf, D. G. Müller, R. Knippers, The Brown Algal Virus EsV-1 Particle Contains a Putative Hybrid Histidine Kinase. Virology. 273, 383–390 (2000).
Feldmannia species virus	animal	FsV	NCLDV	Phycodnaviridae	NC_011183.1	1	154641	52	150		Feldmannia (Ectocarpus, algae)	Stramenopile		D. C. Schroeder et al., Genomic analysis of the smallest giant virus — Feldmannia sp. virus 158. Virology. 384, 223–232 (2009).
Mollivirus sibericum isolate P1084-T		MolliV	NCLDV	Mimiviridae	NC_027867.1	1	651523	60	523		Acanthamoeba castellanii	Amoebozoa	yes	M. Legendre et al., In-depth study of Mollivirus sibericum, a new 30,000-y-old giant virus infecting Acanthamoeba. Proc Natl Acad Sci U S A. 112, E5327–E5335 (2015).
LCPAC202	sediments/terrestrial	LCPAC202	NCLDV	Mimiviridae		26	443964	34.8586	354	72684	Metagenome	Unknown		Backstrom D, Yutin N, Jorgensen SL, Dharamshi J, Homa F, Zaremba-Niedwiedzka K, et al. (2018). Virus genomes from deep sea sediments expand the ocean megavirome and support independent origins of viral gigantism. bioRxiv 469403. http://biorxiv.org/content/early/2018/11/14/469403.abstract.
LCPAC201	sediments/terrestrial	LCPAC201	NCLDV	Mimiviridae		11	672112	36.3172	327	168698	Metagenome	Unknown		Backstrom D, Yutin N, Jorgensen SL, Dharamshi J, Homa F, Zaremba-Niedwiedzka K, et al. (2018). Virus genomes from deep sea sediments expand the ocean megavirome and support independent origins of viral gigantism. bioRxiv 469403. http://biorxiv.org/content/early/2018/11/14/469403.abstract.
LCPAC104	sediments/terrestrial	LCPAC104	NCLDV	Mimiviridae		4	218903	22.7828	194	129049	Metagenome	Unknown		Backstrom D, Yutin N, Jorgensen SL, Dharamshi J, Homa F, Zaremba-Niedwiedzka K, et al. (2018). Virus genomes from deep sea sediments expand the ocean megavirome and support independent origins of viral gigantism. bioRxiv 469403. http://biorxiv.org/content/early/2018/11/14/469403.abstract.
Pithovirus sibericum isolate P1084-T	sediments/terrestrial	PithoV	NCLDV	Mimiviridae	NC_023423.1	1	610033	36	467		Acanthamoeba castellanii	Amoebozoa	yes	M. Legendre et al., Thirty-thousand-year-old distant relative of giant icosahedral DNA viruses with a pandoravirus morphology. Proc Natl Acad Sci. 111, 4274–4279 (2014).
Amsacta moorei entomopoxvirus 'L'	animal	AEPV	NCLDV	Poxviridae	NC_002520.1	1	232392	18	294		Amsacta moorei (red hairy catapillar)	Opisthokont		A. L. Bawden et al., Complete Genomic Sequence of the Amsacta moorei Entomopoxvirus: Analysis and Comparison with Other Poxviruses. Virology. 274, 120–139 (2000).
Anomala cuprea entomopoxvirus	animal	AcePV	NCLDV	Poxviridae	NC_023426.1	1	245717	20	263		Anomala cuprea (beetle)	Opisthokont		W. Mitsuhashi, K. Miyamoto, S. Wada, The complete genome sequence of the Alphaentomopoxvirus Anomala cuprea entomopoxvirus, including its terminal hairpin loop sequences, suggests a potentially unique mode of apoptosis inhibition and mode of DNA replication. Virology. 452–453, 95–116 (2014).
Nile crocodilepox virus	animal	CrocodilePV	NCLDV	Poxviridae	NC_008030.1	1	190054	62	173		Crocodylidae	Opisthokont		C. L. Afonso et al., Genome of Crocodilepox Virus. J Virol. 80, 4978–4991 (2006).
Molluscum contagiosum virus subtype 1		MCV	NCLDV	Poxviridae	NC_001731.1	1	190289	63	163		Homo sapiens	Opisthokont		T. G. Senkevich et al., Genome Sequence of a Human Tumorigenic Poxvirus: Prediction of Specific Host Response-Evasion Genes. Science. 273, 813–816 (1996).
Myxoma virus	animal	MyxomaV	NCLDV	Poxviridae	NC_001132.2	1	161773	44	170		Homo sapiens	Opisthokont		J. B. Johnston et al., A Poxvirus-Encoded Pyrin Domain Protein Interacts with ASC-1 to Inhibit Host Inflammatory and Apoptotic Responses to Infection. Immunity. 23, 587–598 (2005).
Orf virus	animal	OrfV	NCLDV	Poxviridae	NC_005336.1	1	139962	63	130		Homo sapiens	Opisthokont		G. Delhon et al., Genomes of the Parapoxviruses Orf Virus and Bovine Papular Stomatitis Virus. J Virol . 78, 168–177 (2004).
Tanapox virus	animal	TanapV	NCLDV	Poxviridae	NC_002642.1	1	144575	27	152		Homo sapiens	Opisthokont		H.-J. Lee, K. Essani, G. L. Smith, The Genome Sequence of Yaba-like Disease Virus, a Yatapoxvirus. Virology. 281, 170–192 (2001).
Vaccinia virus	animal	VACV	NCLDV	Poxviridae	NC_006998.1	1	194711	33	223		Homo sapiens	Opisthokont		S. J. Goebel et al., The complete DNA sequence of vaccinia virus. Virology. 179, 247–266 (1990).
Melanoplus sanguinipes entomopoxvirus		MsEv	NCLDV	Poxviridae	NC_001993.1	1	236120	18	267		Melanoplus sanguinipes (grasshopper)	Opisthokont		C. L. Afonso et al., The Genome of Melanoplus sanguinipes Entomopoxvirus. J Virol. 73, 533–552 (1999).
Mythimna separata entomopoxvirus L		MsePV	NCLDV	Poxviridae	NC_021246.1	1	281182	20	306		Mythimna separata	Opisthokont		J. Thézé et al., New Insights into the Evolution of Entomopoxvirinae from the Complete Genome Sequences of Four Entomopoxviruses Infecting Adoxophyes honmai, Choristoneura biennis, Choristoneura rosaceana, and Mythimna separata . J Virol . 87, 7992–8003 (2013).
Squirrelpox virus	animal	SqurrelPV	NCLDV	Poxviridae	NC_022563.1	1	148803	67	141		Sciurus vulgaris (Red squirrel)	Opisthokont		A. C. Darby et al., Novel Host-Related Virulence Factors Are Encoded by Squirrelpox Virus, the Main Causative Agent of Epidemic Disease in Red Squirrels in the UK. PLoS One. 9, e96439 (2014).
Canarypox virus	animal	CanaryPV	NCLDV	Poxviridae	NC_005309.1	1	359853	30	328		Serinus	Opisthokont		E. R. Tulman et al., The Genome of Canarypox Virus. J Virol . 78, 353–366 (2004).
Bathycoccus sp. RCC1105 virus BpV1	pelagic marine	BpV1	NCLDV	Phycodnaviridae	NC_014765.1	1	198519	37	203		Bathycoccus sp. RCC1105	Archaeplastida	yes	H. Moreau et al., Marine Prasinovirus Genomes Show Low Evolutionary Divergence and Acquisition of Protein Metabolism Genes by Horizontal Gene Transfer . J Virol. 84, 12555–12563 (2010).
Micromonas pusilla virus SP1	pelagic marine	MpV SP1	NCLDV	Phycodnaviridae	JF974320.1	2	173451	41	243		Micromonas pusilla	Archaeplastida	yes	J. F. Finke, D. M. Winget, A. M. Chan, C. A. Suttle, Variation in the Genetic Repertoire of Viruses Infecting Micromonas pusilla Reflects Horizontal Gene Transfer and Links to Their Environmental Distribution. Viruses. 9, 116 (2017).
Micromonas sp. RCC1109 virus MpV1	pelagic marine	MpV1	NCLDV	Phycodnaviridae	NC_014767.1	1	184095	41	244		Micromonas sp. RCC1109	Archaeplastida	yes	H. Moreau et al., Marine Prasinovirus Genomes Show Low Evolutionary Divergence and Acquisition of Protein Metabolism Genes by Horizontal Gene Transfer . J Virol. 84, 12555–12563 (2010).
Ostreococcus lucimarinus virus OlV5	pelagic marine	OlV5	NCLDV	Phycodnaviridae	NC_020852.1	1	186468	42	251		Ostreococcus lucimarinus	Archaeplastida	yes	E. Derelle et al., Diversity of Viruses Infecting the Green Microalga Ostreococcus lucimarinus, doi:10.1128/JVI.00246-15.
Ostreococcus tauri virus 1	pelagic marine	OtV1	NCLDV	Phycodnaviridae	NC_013288.1	1	191761	45	230		Ostreococcus tauri	Archaeplastida	yes	Weynberg Karen D., M. J. Allen, K. Ashelford, D. J. Scanlan, W. H. Wilson, From small hosts come big viruses: the complete genome of a second Ostreococcus tauri virus, OtV-1. Environ Microbiol. 11, 2821–2839 (2009).
Ostreococcus tauri virus OtV5	pelagic marine	OtV5	NCLDV	Phycodnaviridae	NC_010191.2	1	186713	45	247		Ostreococcus tauri	Archaeplastida	yes	E. Derelle et al., Life-Cycle and Genome of OtV5, a Large DNA Virus of the Pelagic Marine Unicellular Green Alga Ostreococcus tauri. PLoS One. 3, e2250 (2008).
Heterosigma akashiwo virus 1 isolate HaV53	pelagic marine	HaV53	NCLDV	Mimiviridae	KX008963.1	1	274793	30	246		Heterosigma akashiwo	Stramenopile	yes	Y. Ogura, T. Hayashi, S. Ueki, Complete Genome Sequence of a Phycodnavirus, Heterosigma Akashiwo Virus Strain 53. Genome Announc. 4, e01279-16 (2016).
