# Supplementary material for: Targeted metagenomic recovery of four divergent viruses reveals shared and distinctive characteristics of giant viruses of marine eukaryotes
Source: Philos Trans R Soc Lond B Biol Sci. 2019 Oct 7;374(1786):20190086. doi: 10.1098/rstb.2019.0086 (PMC6792449; doi:10.1098/rstb.2019.0086)
Supplement: Table S4 [file rstb20190086supp6.xlsx]

## Sheet: STable_4_84.downloaded.for.phil
Supplementary Table 4:Tara accession Biosamples ID, Accession numbers, Station ID, Depth, and Size Fraction for metatranscriptomes used for recruitment to PacVs.
Bioproject	BioSamples ID	ENA accession	Tara Station	Depth	Size Fraction
PRJEB6609	SAMEA2621263	ERS490668	TARA_78	SRF	0.8 - 2000
PRJEB6609	SAMEA2621208	ERS490552	TARA_76	SRF	0.8 - 2000
PRJEB6609	SAMEA2621280	ERS490699	TARA_78	DCM	0.8 - 2000
PRJEB6609	SAMEA2621225	ERS490606	TARA_076	150	>0.8
PRJEB6609	SAMEA2620089	ERS488924	TARA_39	DCM	0.8 - 5
PRJEB6609	SAMEA2621498	ERS491012	TARA_84	SRF	0.8 - 5
PRJEB6609	SAMEA2623035	ERS493262	TARA_131	DCM	0.8 - 2000
PRJEB6609	SAMEA2621280	ERS490699	TARA_78	DCM	0.8 - 2000
PRJEB6609	SAMEA2619684	ERS488352	TARA_18	DCM	0.8 - 5
PRJEB6609	SAMEA2619788	ERS488515	TARA_25	DCM	0.8 - 5
PRJEB6609	SAMEA2622067	ERS491786	TARA_98	MES	0.8 - 3
PRJEB6609	SAMEA2620396	ERS489303	TARA_47	SRF	0.8 - 20
PRJEB6609	SAMEA2620988	ERS490201	TARA_67	SRF	0.8 - 5
PRJEB6609	SAMEA2620556	ERS489543	TARA_52	SRF	0.8 - 5
PRJEB6609	SAMEA2621263	ERS490668	TARA_78	SRF	0.8 - 2000
PRJEB6609	SAMEA2623016	ERS493222	TARA_131	SRF	0.8 - 2000
PRJEB6609	SAMEA2730749	ERS488910	TARA_39	OTH	0.8 - 5
PRJEB6609	SAMEA2619798	ERS488534	TARA_26	SRF	0.8 - 20
PRJEB6609	SAMEA2621082	ERS490343	TARA_70	SRF	0.8 - 5
PRJEB6609	SAMEA2621436	ERS490941	TARA_82	DCM	0.8 - 2000
PRJEB6609	SAMEA2623504	ERS493997	TARA_142	DCM	0.8 - 5
PRJEB6609	SAMEA2620802	ERS489933	TARA_64	SRF	0.8 - 5
PRJEB6609	SAMEA2621169	ERS490490	TARA_72	DCM	0.8 - 5
PRJEB6609	SAMEA2622067	ERS491786	TARA_98	MES	0.8 - 3
PRJEB6609	SAMEA2620988	ERS490201	TARA_67	SRF	0.8 - 5
PRJEB6609	SAMEA2621280	ERS490699	TARA_78	DCM	0.8 - 2000
PRJEB6609	SAMEA2623018	ERS493224	TARA_131	SRF	0.8 - 5
PRJEB6609	SAMEA2619777	ERS488497	TARA_25	SRF	0.8 - 5
PRJEB6609	SAMEA2620204	ERS489053	TARA_41	SRF	0.8 - 5
PRJEB6609	SAMEA2619798	ERS488534	TARA_26	SRF	0.8 - 20
PRJEB6609	SAMEA2620581	ERS489596	TARA_52	DCM	0.8 - 5
PRJEB6609	SAMEA2621436	ERS490941	TARA_82	DCM	0.8 - 2000
PRJEB6609	SAMEA2619777	ERS488497	TARA_25	SRF	0.8 - 5
PRJEB6609	SAMEA2620204	ERS489053	TARA_41	SRF	0.8 - 5
PRJEB6609	SAMEA2621498	ERS491012	TARA_84	SRF	0.8 - 5
PRJEB6609	SAMEA2621208	ERS490552	TARA_76	SRF	0.8 - 2000
PRJEB6609	SAMEA2623035	ERS493262	TARA_131	DCM	0.8 - 2000
PRJEB6609	SAMEA2623603	ERS494131	TARA_144	SRF	0.8 - 5
PRJEB6609	SAMEA2621208	ERS490552	TARA_76	SRF	0.8 - 2000
PRJEB6609	SAMEA2623018	ERS493224	TARA_131	SRF	0.8 - 5
PRJEB6609	SAMEA2621169	ERS490490	TARA_72	DCM	0.8 - 5
PRJEB6609	SAMEA2730749	ERS488910	TARA_39	OTH	0.8 - 5
PRJEB6609	SAMEA2621410	ERS490894	TARA_82	SRF	0.8 - 2000
PRJEB6609	SAMEA2623603	ERS494131	TARA_144	SRF	0.8 - 5
PRJEB6609	SAMEA2621082	ERS490343	TARA_70	SRF	0.8 - 5
PRJEB6609	SAMEA2621006	ERS490241	TARA_68	MES	0.8 - 3
PRJEB6609	SAMEA2620802	ERS489933	TARA_64	SRF	0.8 - 5
PRJEB6609	SAMEA2621468	ERS490975	TARA_83	SRF	0.8 - 2000
PRJEB6609	SAMEA2620526	ERS489505	TARA_51	DCM	0.8 - 5
PRJEB6609	SAMEA2619684	ERS488352	TARA_18	DCM	0.8 - 5
PRJEB6609	SAMEA2620396	ERS489303	TARA_47	SRF	0.8 - 20
PRJEB6609	SAMEA2621410	ERS490894	TARA_82	SRF	0.8 - 2000
PRJEB6609	SAMEA2620221	ERS489078	TARA_41	DCM	0.8 - 5
PRJEB6609	SAMEA2620221	ERS489078	TARA_41	DCM	0.8 - 5
PRJEB6609	SAMEA2621544	ERS491103	TARA_85	DCM	0.8 - 5
PRJEB6609	SAMEA2619788	ERS488515	TARA_25	DCM	0.8 - 5
PRJEB6609	SAMEA2620526	ERS489505	TARA_51	DCM	0.8 - 5
PRJEB6609	SAMEA2623016	ERS493222	TARA_131	SRF	0.8 - 2000
PRJEB6609	SAMEA2619675	ERS488338	TARA_18	SRF	0.8 - 5
PRJEB6609	SAMEA2620581	ERS489596	TARA_52	DCM	0.8 - 5
PRJEB6609	SAMEA2621544	ERS491103	TARA_85	DCM	0.8 - 5
PRJEB6609	SAMEA2620089	ERS488924	TARA_39	DCM	0.8 - 5
PRJEB6609	SAMEA2620556	ERS489543	TARA_52	SRF	0.8 - 5
PRJEB6609	SAMEA2621006	ERS490241	TARA_68	MES	0.8 - 3
PRJEB6609	SAMEA2620939	ERS490134	TARA_66	SRF	0.8 - 5
PRJEB6609	SAMEA2620939	ERS490134	TARA_66	SRF	0.8 - 5
PRJEB6609	SAMEA2621263	ERS490668	TARA_78	SRF	0.8 - 2000
PRJEB6609	SAMEA2623504	ERS493997	TARA_142	DCM	0.8 - 5
PRJEB6609	SAMEA2621468	ERS490975	TARA_83	SRF	0.8 - 2000
PRJEB6609	SAMEA2621412	ERS490896	TARA_82	SRF	0.8 - 5
PRJEB6609	SAMEA2619943	ERS488730	TARA_36	SRF	0.8 - 5
PRJEB6609	SAMEA2621496	ERS491010	TARA_84	SRF	0.8 - 2000
PRJEB6609	SAMEA2621496	ERS491010	TARA_84	SRF	0.8 - 2000
PRJEB6609	SAMEA2619621	ERS488249	TARA_11	SRF	0.8 - 2000
PRJEB6609	SAMEA2623479	ERS493954	TARA_142	SRF	0.8 - 5
PRJEB6609	SAMEA2623037	ERS493264	TARA_131	DCM	0.8 - 5
PRJEB6609	SAMEA2624009	ERS494741	TARA_153	MXL	0.8 - 2000
PRJEB6609	SAMEA2623985	ERS494707	TARA_153	MXL	0.8 - 2000
PRJEB6609	SAMEA2623639	ERS494182	TARA_145	SRF	0.8 - 2000
PRJEB6609	SAMEA2623601	ERS494129	TARA_144	SRF	0.8 - 2000
PRJEB6609	SAMEA2619396	ERS487919	TARA_4	SRF	0.8 - 5
PRJEB6609	SAMEA2623641	ERS494184	TARA_145	SRF	0.8 - 5
PRJEB6609	SAMEA2623985	ERS494707	TARA_153	MXL	0.8 - 2000
PRJEB6609	SAMEA2619621	ERS488249	TARA_11	SRF	0.8 - 2000
